# Supplementary material for: The Relationship between Concentration Effort, Focus Back Effort, Focus Back State, and Mind Wandering
Source: Behav Sci (Basel). 2024 Feb 22;14(3):162. doi: 10.3390/bs14030162 (PMC10967797; doi:10.3390/bs14030162)
Supplement: Supplementary file 1 [file behavsci-14-00162-s001.zip]

Archive with 1 entries (1 files):
- behavsci-2824170-supplementary.pdf
